# Supplementary material for: CellBouncer, a unified toolkit for single-cell demultiplexing and ambient RNA analysis, reveals hominid mitochondrial incompatibilities
Source: Cell Genom. 2026 Jun 10;6(7):101275. doi: 10.1016/j.xgen.2026.101275 (PMC13347948; doi:10.1016/j.xgen.2026.101275)
Supplement: Table S9. Gene Ontology enrichment for response to the presence of human and chimpanzee mitochondria in the same cell, related to Figure 6 — Gene Ontology enrichment results using FUNC112 for genes significantly differentially expressed (adjusted p value <0.01) in human/chimpanzee composite cells with both human and chimpanzee mitochondria, compared to human/chimpanzee composite cells with only either human or chimpanzee mitochondria. FWER, family-wise error rate. Terms with FWER <0.05 are shown. [file mmc2.xlsx]

## Sheet: Table S9
FWER	GO ID	Term
0	GO:0008219	cell death
0	GO:0005737	cytoplasm
0.002	GO:0012501	programmed cell death
0.002	GO:0006915	apoptotic process
0.002	GO:0030330	DNA damage response, signal transduction by p53 class mediator
0.002	GO:0005622	intracellular anatomical structure
0.006	GO:0070062	extracellular exosome
0.007	GO:0033176	proton-transporting V-type ATPase complex
0.008	GO:1903561	extracellular vesicle
0.008	GO:0043230	extracellular organelle
0.008	GO:0065010	extracellular membrane-bounded organelle
0.009	GO:0072331	signal transduction by p53 class mediator
0.013	GO:0010941	regulation of cell death
0.013	GO:0043067	regulation of programmed cell death
0.014	GO:0042770	signal transduction in response to DNA damage
0.02	GO:0042981	regulation of apoptotic process
0.027	GO:0033179	proton-transporting V-type ATPase, V0 domain
0.029	GO:0043226	organelle
0.039	GO:0031982	vesicle
0.044	GO:0009894	regulation of catabolic process
0.047	GO:0072332	intrinsic apoptotic signaling pathway by p53 class mediator
0.048	GO:0031329	regulation of cellular catabolic process
