# Supplementary material for: CellBouncer, a unified toolkit for single-cell demultiplexing and ambient RNA analysis, reveals hominid mitochondrial incompatibilities
Source: Cell Genom. 2026 Jun 10;6(7):101275. doi: 10.1016/j.xgen.2026.101275 (PMC13347948; doi:10.1016/j.xgen.2026.101275)
Supplement: Table S10. Gene Ontology enrichment for response to the presence of chimpanzee and bonobo mitochondria in the same cell, related to Figure 6 — Gene Ontology enrichment results using FUNC112 for genes significantly differentially expressed (adjusted p value <0.01) in chimpanzee/bonobo composite cells with both chimpanzee and bonobo mitochondria, compared to chimpanzee/bonobo composite cells with only bonobo mitochondria. FWER, family-wise error rate. Terms with FWER <0.05 are shown. [file mmc3.xlsx]

## Sheet: Table S10
FWER	GO ID	term
0	GO:0031974	membrane-enclosed lumen
0	GO:0043233	organelle lume
0	GO:0070013	intracellular organelle lumen
0	GO:0003723	RNA binding
0	GO:0031981	nuclear lumen
0	GO:0005654	nucleoplasm
0	GO:0005634	nucleus
0	GO:0003676	nucleic acid binding
0	GO:0043231	intracellular membrane-bounded organelle
0	GO:0043229	intracellular organelle
0	GO:0043227	membrane-bounded organelle
0	GO:0034641	cellular nitrogen compound metabolic process
0	GO:0032991	protein-containing complex
0	GO:1990904	ribonucleoprotein complex
0	GO:0005622	intracellular anatomical structure
0	GO:0043226	organelle
0	GO:0006139	nucleobase-containing compound metabolic process
0	GO:0044237	cellular metabolic process
0	GO:1901363	heterocyclic compound binding
0	GO:0097159	organic cyclic compound binding
0	GO:0046483	heterocycle metabolic process
0	GO:0006725	cellular aromatic compound metabolic process
0	GO:1901360	organic cyclic compound metabolic process
0	GO:0006807	nitrogen compound metabolic process
0	GO:0140513	nuclear protein-containing complex
0	GO:0043170	macromolecule metabolic process
0	GO:0031967	organelle envelope
0	GO:0031975	envelope
0	GO:0006396	RNA processing
0	GO:0090304	nucleic acid metabolic process
0	GO:0098798	mitochondrial protein-containing complex
0	GO:0008152	metabolic process
0	GO:0010467	gene expression
0	GO:0016071	mRNA metabolic process
0	GO:0003729	mRNA binding
0	GO:0071704	organic substance metabolic process
0	GO:0000375	RNA splicing, via transesterification reactions
0	GO:0044238	primary metabolic process
0	GO:0044271	cellular nitrogen compound biosynthetic process
0	GO:0008380	RNA splicing
0	GO:0000377	RNA splicing, via transesterification reactions with bulged adenosine as nucleophile
0	GO:0000398	mRNA splicing, via spliceosome
0	GO:0006397	mRNA processing
0	GO:0044260	cellular macromolecule metabolic process
0	GO:1901576	organic substance biosynthetic process
0	GO:0009058	biosynthetic process
0	GO:0044249	cellular biosynthetic process
0	GO:0009059	macromolecule biosynthetic process
0	GO:0034645	cellular macromolecule biosynthetic process
0	GO:0051276	chromosome organization
0	GO:0043232	intracellular non-membrane-bounded organelle
0	GO:0016070	RNA metabolic process
0	GO:0043228	non-membrane-bounded organelle
0	GO:0005730	nucleolus
0	GO:0015980	energy derivation by oxidation of organic compounds
0	GO:0098800	inner mitochondrial membrane protein complex
0	GO:0071840	cellular component organization or biogenesis
0	GO:0045333	cellular respiration
0	GO:0022613	ribonucleoprotein complex biogenesis
0	GO:0005740	mitochondrial envelope
0	GO:0005739	mitochondrion
0	GO:0060255	regulation of macromolecule metabolic process
0	GO:0006119	oxidative phosphorylation
0	GO:1901566	organonitrogen compound biosynthetic process
0	GO:0051171	regulation of nitrogen compound metabolic process
0	GO:0034654	nucleobase-containing compound biosynthetic process
0	GO:0006996	organelle organization
0	GO:0018130	heterocycle biosynthetic process
0	GO:0005737	cytoplasm
0	GO:0051172	negative regulation of nitrogen compound metabolic process
0	GO:0006259	DNA metabolic process
0	GO:0019438	aromatic compound biosynthetic process
0	GO:0031324	negative regulation of cellular metabolic process
0	GO:0016043	cellular component organization
0	GO:0080090	regulation of primary metabolic process
0	GO:0010629	negative regulation of gene expression
0	GO:0005681	spliceosomal complex
0	GO:0022904	respiratory electron transport chain
0	GO:0005515	protein binding
0	GO:1903311	regulation of mRNA metabolic process
0	GO:0019222	regulation of metabolic process
0	GO:0005743	mitochondrial inner membrane
0	GO:1901362	organic cyclic compound biosynthetic process
0	GO:0010604	positive regulation of macromolecule metabolic process
0	GO:0006412	translation
0	GO:0031323	regulation of cellular metabolic process
0	GO:0046034	ATP metabolic process
0	GO:0009060	aerobic respiration
0	GO:0009890	negative regulation of biosynthetic process
0	GO:0005694	chromosome
0	GO:0006091	generation of precursor metabolites and energy
0	GO:0031327	negative regulation of cellular biosynthetic process
0	GO:1901293	nucleoside phosphate biosynthetic process
0	GO:1902494	catalytic complex
0	GO:0006281	DNA repair
0	GO:0043043	peptide biosynthetic process
0	GO:2000113	negative regulation of cellular macromolecule biosynthetic process
0	GO:0009141	nucleoside triphosphate metabolic process
0	GO:0010556	regulation of macromolecule biosynthetic process
0	GO:0003682	chromatin binding
0	GO:0019219	regulation of nucleobase-containing compound metabolic process
0	GO:0009206	purine ribonucleoside triphosphate biosynthetic process
0	GO:0043933	protein-containing complex subunit organization
0	GO:0010558	negative regulation of macromolecule biosynthetic process
0	GO:0009145	purine nucleoside triphosphate biosynthetic process
0	GO:2000112	regulation of cellular macromolecule biosynthetic process
0	GO:0006518	peptide metabolic process
0	GO:0043021	ribonucleoprotein complex binding
0	GO:0031966	mitochondrial membrane
0	GO:0005753	mitochondrial proton-transporting ATP synthase complex
0	GO:0019866	organelle inner membrane
0	GO:0045259	proton-transporting ATP synthase complex
0	GO:0000228	nuclear chromosome
0	GO:0030880	RNA polymerase complex
0	GO:0030684	preribosome
0	GO:0005635	nuclear envelope
0	GO:0005829	cytosol
0	GO:0032040	small-subunit processome
0	GO:0098687	chromosomal region
0.001	GO:0010468	regulation of gene expression
0.001	GO:0051252	regulation of RNA metabolic process
0.001	GO:0006360	transcription by RNA polymerase I
0.001	GO:0009201	ribonucleoside triphosphate biosynthetic process
0.001	GO:0009889	regulation of biosynthetic process
0.001	GO:0043604	amide biosynthetic process
0.001	GO:0071103	DNA conformation change
0.001	GO:0006974	cellular response to DNA damage stimulus
0.001	GO:0003730	mRNA 3'-UTR binding
0.001	GO:0042393	histone binding
0.001	GO:0010605	negative regulation of macromolecule metabolic process
0.001	GO:0009893	positive regulation of metabolic process
0.001	GO:0009165	nucleotide biosynthetic process
0.001	GO:0006754	ATP biosynthetic process
0.001	GO:0006325	chromatin organization
0.001	GO:0051173	positive regulation of nitrogen compound metabolic process
0.001	GO:0044085	cellular component biogenesis
0.001	GO:0009892	negative regulation of metabolic process
0.001	GO:0031326	regulation of cellular biosynthetic process
0.001	GO:0045934	negative regulation of nucleobase-containing compound metabolic process
0.001	GO:0007049	cell cycle
0.001	GO:0006839	mitochondrial transport
0.001	GO:0009142	nucleoside triphosphate biosynthetic process
0.001	GO:0009205	purine ribonucleoside triphosphate metabolic process
0.001	GO:0033554	cellular response to stress
0.001	GO:0044267	cellular protein metabolic process
0.001	GO:0051253	negative regulation of RNA metabolic process
0.001	GO:0045935	positive regulation of nucleobase-containing compound metabolic process
0.001	GO:0006122	mitochondrial electron transport, ubiquinol to cytochrome c
0.001	GO:0009144	purine nucleoside triphosphate metabolic process
0.001	GO:0009199	ribonucleoside triphosphate metabolic process
0.001	GO:0017148	negative regulation of translation
0.001	GO:0006356	regulation of transcription by RNA polymerase I
0.001	GO:0006403	RNA localization
0.001	GO:0065003	protein-containing complex assembly
0.001	GO:0051028	mRNA transport
0.001	GO:0080135	regulation of cellular response to stress
0.001	GO:0007005	mitochondrion organization
0.001	GO:0045943	positive regulation of transcription by RNA polymerase I
0.001	GO:0015985	energy coupled proton transport, down electrochemical gradient
0.001	GO:0015986	ATP synthesis coupled proton transport
0.001	GO:0016591	RNA polymerase II, holoenzyme
0.001	GO:0055029	nuclear DNA-directed RNA polymerase complex
0.002	GO:0043484	regulation of RNA splicing
0.002	GO:0031325	positive regulation of cellular metabolic process
0.003	GO:0042773	ATP synthesis coupled electron transport
0.003	GO:0042775	mitochondrial ATP synthesis coupled electron transport
0.003	GO:0006260	DNA replication
0.003	GO:0009152	purine ribonucleotide biosynthetic process
0.003	GO:0009891	positive regulation of biosynthetic process
0.003	GO:0022618	ribonucleoprotein complex assembly
0.003	GO:0010557	positive regulation of macromolecule biosynthetic process
0.003	GO:0005687	U4 snRNP
0.003	GO:0033018	sarcoplasmic reticulum lumen
0.003	GO:0005685	U1 snRNP
0.003	GO:0000428	DNA-directed RNA polymerase complex
0.004	GO:0050657	nucleic acid transport
0.004	GO:0050658	RNA transport
0.004	GO:1901564	organonitrogen compound metabolic process
0.004	GO:0000278	mitotic cell cycle
0.004	GO:0036261	7-methylguanosine cap hypermethylation
0.004	GO:0006457	protein folding
0.004	GO:0051236	establishment of RNA localization
0.004	GO:0016604	nuclear body
0.004	GO:0071013	catalytic step 2 spliceosome
0.005	GO:0071826	ribonucleoprotein complex subunit organization
0.005	GO:0022900	electron transport chain
0.005	GO:0043603	cellular amide metabolic process
0.005	GO:0051254	positive regulation of RNA metabolic process
0.005	GO:0034622	cellular protein-containing complex assembly
0.005	GO:0006164	purine nucleotide biosynthetic process
0.005	GO:0034249	negative regulation of cellular amide metabolic process
0.005	GO:0009260	ribonucleotide biosynthetic process
0.005	GO:0055086	nucleobase-containing small molecule metabolic process
0.01	GO:0006753	nucleoside phosphate metabolic process
0.011	GO:0051168	nuclear export
0.011	GO:0005759	mitochondrial matrix
0.014	GO:0061980	regulatory RNA binding
0.014	GO:0034709	methylosome
0.014	GO:0044615	nuclear pore nuclear basket
0.014	GO:0045263	proton-transporting ATP synthase complex, coupling factor F(o)
0.015	GO:0010608	posttranscriptional regulation of gene expression
0.015	GO:0051726	regulation of cell cycle
0.015	GO:0019646	aerobic electron transport chain
0.017	GO:0006417	regulation of translation
0.017	GO:0046390	ribose phosphate biosynthetic process
0.017	GO:1903047	mitotic cell cycle process
0.017	GO:0045296	cadherin binding
0.018	GO:0072522	purine-containing compound biosynthetic process
0.02	GO:0003677	DNA binding
0.022	GO:0048024	regulation of mRNA splicing, via spliceosome
0.022	GO:0042254	ribosome biogenesis
0.022	GO:0031328	positive regulation of cellular biosynthetic process
0.024	GO:1990234	transferase complex
0.025	GO:0044391	ribosomal subunit
0.027	GO:0008134	transcription factor binding
0.028	GO:0050684	regulation of mRNA processing
0.028	GO:0005488	binding
0.029	GO:0009117	nucleotide metabolic process
0.03	GO:0005689	U12-type spliceosomal complex
0.031	GO:0034655	nucleobase-containing compound catabolic process
0.031	GO:0006401	RNA catabolic process
0.031	GO:0034248	regulation of cellular amide metabolic process
0.034	GO:0045893	positive regulation of transcription, DNA-templated
0.034	GO:1903508	positive regulation of nucleic acid-templated transcription
0.034	GO:0032269	negative regulation of cellular protein metabolic process
0.034	GO:1902680	positive regulation of RNA biosynthetic process
0.036	GO:2000767	positive regulation of cytoplasmic translation
0.039	GO:0032268	regulation of cellular protein metabolic process
0.039	GO:0005683	U7 snRNP
0.039	GO:0070937	CRD-mediated mRNA stability complex
0.039	GO:0061695	transferase complex, transferring phosphorus-containing groups
0.04	GO:0000793	condensed chromosome
0.041	GO:0036464	cytoplasmic ribonucleoprotein granule
0.041	GO:0071007	U2-type catalytic step 2 spliceosome
0.041	GO:0005643	nuclear pore
0.044	GO:0034719	SMN-Sm protein complex
0.045	GO:1990204	oxidoreductase complex
0.045	GO:0010494	cytoplasmic stress granule
0.045	GO:0016469	proton-transporting two-sector ATPase complex
0.047	GO:0003712	transcription coregulator activity
0.047	GO:0005684	U2-type spliceosomal complex
0.049	GO:0005840	ribosome
