# Supplementary material for: CellBouncer, a unified toolkit for single-cell demultiplexing and ambient RNA analysis, reveals hominid mitochondrial incompatibilities
Source: Cell Genom. 2026 Jun 10;6(7):101275. doi: 10.1016/j.xgen.2026.101275 (PMC13347948; doi:10.1016/j.xgen.2026.101275)
Supplement: Table S11. Gene Ontology enrichment for genes responsive to the presence of allospecific mitochondria in the same cell in both human/chimpanzee and chimpanzee/bonobo composite cells, related to Figure 6 — Gene Ontology enrichment results using FUNC112 for genes significantly differentially expressed (adjusted p value <0.01) in human/chimpanzee composite cells with both species’ mitochondria relative to those with one species’ mitochondria, and in chimpanzee/bonobo composite cells with both chimpanzee and bonobo mitochondria relative to chimpanzee/bonobo composite cells with only bonobo mitochondria. FWER, family-wise error rate. Terms with FWER <0.05 are shown. [file mmc4.xlsx]

## Sheet: Table S11
FWER	GO ID	term
0.013	GO:0071456	cellular response to hypoxia
0.017	GO:0036294	cellular response to decreased oxygen levels
0.019	GO:0006977	DNA damage response, signal transduction by p53 class mediator resulting in cell cycle arrest
0.019	GO:0071453	cellular response to oxygen levels
0.036	GO:0002039	p53 binding
0.04	GO:0031571	mitotic G1 DNA damage checkpoint signaling
0.04	GO:0044819	mitotic G1/S transition checkpoint signaling
